# Supplementary material for: Malaria Cytoskeletal Proteins Require Alveolin–Alveolin Interactions for Differential Localization: Recruitment and Organization of Alveolin Proteins
Source: Cell Microbiol. Author manuscript; Available in PMC 2025 Sep 30. (PMC12465100; doi:10.1155/cmi/4530231)
Supplement: Supplemental Table 1 — Supporting Information 2. Table S1: Oligonucleotides used in this study. [file NIHMS2113050-supplement-Supplemental_Table_1.xlsx]

## Sheet: Sheet1
Supplemental Table S1 - Primers used in this study. All primers are in 5' to 3' orientation.
Purpose	Primer Name	Sequence
pAK60, 61, 64 (Guide RNA plasmids targeting PfBLEB locus)	oJDD7004	TATTGAGTAGCGACAACAGCTATCA
	oJDD7005	AAACTGATAGCTGTTGTCGCTACTC
	oJDD7006	TATTGTTGAATAGTATTTGATGACA
	oJDD7007	AAACTGTCATCAAATACTATTCAAC
	oJDD5485	TATTGAAAGAATAAATACGATATAG
	oJDD5486	AAACCTATATCGTATTTATTCTTT
pAK86 (full length PfIMC1g in trans)	oJDD6995	CAGaggcctaagggccctacatgctgaagcatcatttc
	oJDD6996	CAAGTTGTTGGTGGTGCCCATatcgtacgtattcttctcca
	oJDD6997	gtagggcccttaggcctCTGGATAAGGATGTGTTCAGGAC
	oJDD6998	GATTTGAGTTTTATACACTCCAGTATAAAC
	oJDD7893	tcagGGTCTCgTTATatATAACTTCGTATAGTATACCTTATACGAAGTTATggagaagaatacgtacgatATGTGTTCTACCAATAAAAATCTGGC
	oJDD7894	tcagGGTCTCgAggtTATTGAAGCATATCATATGTAATATGCTTCAATAACCTTAAGTACTATCAAGTCCAAGGAGAGGATTCGGTATAGGTTTTCC
	oJDD7895	GAGAGGATTCGGTATAGGTTTTCCCATTGAACCGCCACCTCCAGCATAGGAACAATACAGGTTACG
	oJDD6994	CTGATGCGGTATTTTCTCCTTACG
	oJDD7003	GTTTATACTGGAGTGTATAAAACTCAAATCCTCCACGCGTCAGAGTATTCTATAG
pAK90 (PfIMC1g alveolin domain only)	oJDD7393	catgGGTCTCGATAACTTCGTATAATGTATACTATACGAAGTTATGTCGAGTTATATAATATATTTATGTACTCACAATG
	oJDD8008	tcagGGTCTCgAGGTGGCGGTTCAATGGG
	oJDD8006	tcagGGTCTCgACCTCCGGCTGGGATTTCTTCCTTATCCTCGAC
	oJDD8007	tcagGGTCTCgTTATatATAACTTCGTATAGTATACCTTATACGAAGTTATggagaagaatacgtacgatATGCTTGAGCCGATCATCCAAAACA
pAK88 (PfIMC1g with PfIMC1e alveolin domain)	oJDD7924	tcagGGTCTCgTCACCTTAGGGGGCAGTTGT
	oJDD7925	tcagGGTCTCgTGAGATTAACGAACTTAAAGAGAACCAAACCA
	oJDD7926	tcagGGTCTCgCTCAGGAATATATTCAGGAATTTCTTGAACT
	oJDD7927	tcagGGTCTCgGTGAAACCTTTGATACAGGAAAAGATAGTAGAG
pAK87 (PfIMC1e full length)	oJDD7393	catgGGTCTCGATAACTTCGTATAATGTATACTATACGAAGTTATGTCGAGTTATATAATATATTTATGTACTCACAATG
	oJDD7433	catgGGTCTCGaccTATTGAAGCATATTCCATATGATATGCTTCAATAatatatatataataattaagttcaagagagtaagtatc
	oJDD7891	tcagGGTCTCgTTATatATAACTTCGTATAGTATACCTTATACGAAGTTATggagaagaatacgtacgatATGGTTAAATGCAATGACTCTAACC
	oJDD7892	tcagGGTCTCgAggtTATTGAAGCATATCATATGTAATATGCTTCAATAACCTTAGGTACTATCCAGTCCCAGC
pAK91 (PfIMC1e alveolin domain only)	oJDD7393	catgGGTCTCGATAACTTCGTATAATGTATACTATACGAAGTTATGTCGAGTTATATAATATATTTATGTACTCACAATG
	oJDD8008	tcagGGTCTCgAGGTGGCGGTTCAATGGG
	oJDD8009	tcagGGTCTCgACCTCCGGCCTCAGGAATATATTCAGGAATTTCTTGAACT
	oJDD8010	tcagGGTCTCgTTATatATAACTTCGTATAGTATACCTTATACGAAGTTATggagaagaatacgtacgatATGAAACCTTTGATACAGGAAAAGATAGTA
pAK89 (PfIMC1e with PfIMC1g alveolin domain)	oJDD7928	tcagGGTCTCgAAGCAATATACGAGCGTTTTGCGGA
	oJDD7929	tcagGGTCTCgCAGTGGTGCAGAAGGACATTCC
	oJDD7930	tcagGGTCTCgACTGGGATTTCTTCCTTATCCTCGAC
	oJDD7931	tcagGGTCTCgGCTTGAGCCGATCATCCAAAACA
pAK102 (PfIMC1e NCR domain only)	oJDD7393	catgGGTCTCGATAACTTCGTATAATGTATACTATACGAAGTTATGTCGAGTTATATAATATATTTATGTACTCACAATG
	oJDD8008	tcagGGTCTCgAGGTGGCGGTTCAATGGG
	oJDD8065	tcagGGTCTCgACCTCCGGCCTTAGGAATTGGGTGTTCTATAATCCTTT
	oJDD8066	tcagGGTCTCgTTATatATAACTTCGTATAGTATACCTTATACGAAGTTATggagaagaatacgtacgatATGGTGGTGCAGAAGGACATTCC
pAK103 (PfIMC1e alveolin + NCR domain)	oJDD8068	tcagGGTCTCgCTCAGGAATATATTCAGGAATTTCTTGAACT
	oJDD8008	tcagGGTCTCgAGGTGGCGGTTCAATGGG
	oJDD8065	tcagGGTCTCgACCTCCGGCCTTAGGAATTGGGTGTTCTATAATCCTTT
	oJDD8067	tcagGGTCTCgTGAGGTGGTGCAGAAGGACATTCC
pPB23 (PfIMC1eiKO with smV5 tag, hDHFR selectable marker)	oJDD7682	gtacagGGTCTCgAGACgcccgGGCGCCT
	oJDD7683	gtacagGGTCTCgTGAGACGCGTCAGAGTATTCTATAGTGT
	oJDD7684	gtacagGGTCTCgCTCACACGCGAATGTTGT
	oJDD7685	gtacagGGTCTCgATGCtatacgaagttatTTTCTTGTACTAACGAAAGTGTGTC
	oJDD7686	gtacagGGTCTCgGCATacattatacgaagttatATGGTTAAATGCAATGACTCTAACC
	oJDD7687	gtacagGGTCTCgAGCGTGTTCAGTATGAGATGAA
	oJDD7688	gtacagGGTCTCgCGCTGCCGGCGGAGGTG
	oJDD7689	gtacagGGTCTCgTTATgaattcTAGATTTAATAAATATGTTCTTATATATAATGAGAAATAAA
	oJDD7690	gtacagGGTCTCgATAATGAAAAATCAAATAACCTAAATTACAACTG
	oJDD7691	gtacagGGTCTCgGTCTATTCTATGTACATATTTGAAAACAAGAG
	GB76	ataacttcgtatagcatacattatacgaagttatCGTTAGTACAAGAAAATGGTTAAATGCAATGACTCTAACCAATCTAAAAACTGCACAAGAAATTTCTGTAATGTTAATGAGGAGGACAGGAAGGAAGAGGGAATGATGAGTCAGAAGGATAACGAGAACATGTACAATCCTAACGATATACACAATAACAACTACAACAACTATTACACTAATAACTATAGTGTTGAGAAAAACAAATTTAGTCAGAATTCAATGAACCAGGAGAACTACGAGAATTTCGTTGATTGCCCTCCGCAAAACGCTCGTATATTGAAACCTTTGATACAGGAAAAGATAGTAGAGATAATGAAGCCTGAAATCGAGGAAAAGATAATAGAAGTGCCTCAAGTGCAATA…
pAK101 (PfIMC1eiKO with smV5 tag, BSD selectable marker)	oJDD7690	gtacagGGTCTCgATAATGAAAAATCAAATAACCTAAATTACAACTG
	oJDD8047	tcagGGTCTCggctatacgaagttatTTAGGTACTATCCAGTCCCAGC
	oJDD8051	tcagGGTCTCgtagcatacattatacgaagttatATGTACCCTTATGATGTGCCCG
	oJDD8050	tcagGGTCTCgTTATgaattcCTAGATTTAATAAATATGTTCTTATATATAATGAGAAATAAATATTTAAC
pPB24, 25, 26 (Guide RNA plasmids targeting PfIMC1e locus)	oJDD7692	TATTGAAGATACGGGCATTTTGTGG
	oJDD7693	AAACCCACAAAATGCCCGTATCTTC
	oJDD7694	TATTGAACTATTTGTAATTCTACA
	oJDD7695	AAACTGTAGAATTACAAATAGTTC
	oJDD6336	TATTGTGATAAGACAGGAGAAGGTG
	oJDD6337	AAACCACCTTCTCCTGTCTTATCAC
pPB77 (PfIMC1f with smHA tag)	oJDD8202	gtacagGGTCTCgTATGCTGATGCGGTATTTTCTCCTTAC
	oJDD8203	gtacagGGTCTCgGAATTCGAGTATTCTATAGTGTCACC
	oJDD8204	gtacagGGTCTCgATTCGTGCGAATAATAAATCACCTAACAATATTC
	oJDD8205	gtacagGGTCTCgCTTTCTGGTTCACCGGGAC
	oJDD8206	gtacagGGTCTCgAAAGGGGGCggtggtTCC
	oJDD8207	gtacagGGTCTCgGTGGAAATTGAAGGAAAAACCATCATTTGT
	oJDD8208	gtacagGGTCTCgCCACATTATTTTTCAAATGATTTTACCGTATAG
	oJDD8209	gtacagGGTCTCgCATACTTTATATTCTATTGCATGCGTG
pAK104, 105, 106 (Guide RNA plasmids targeting PfIMC1f locus at 3' end)	oJDD6464	TATTGAATTTGGGAAAAACAATGGA
	oJDD6465	AAACTCCATTGTTTTTCCCAAATTC
	oJDD6466	TATTGAAACAATTTGGGAAAAACAA
	oJDD6467	AAACTTGTTTTTCCCAAATTGTTTC
	oJDD6468	TATTGATTTACTGGTACTCCATTAA
	oJDD6469	AAACTTAATGGAGTACCAGTAAATC
pAK35 (PfIMC1giKD with HA tag)	oJDD6208	CATGGGGCTATCCCTACGACGTGCCTGACTACGCCTAGg
	oJDD6209	ggcccCTAGGCGTAGTCAGGCACGTCGTAGGGATAGCCC
pAK73 (PfIMC1c with 2HA tag)	oJDD7266	CATGGGGCTATCCCTACGACGTGCCTGACTACGCCTAGc
	oJDD7267	ccgggCTAGGCGTAGTCAGGCACGTCGTAGGGATAGCCC
pAK109 (PfIMC1ciKD with smV5 tag)	oJDD8309	tcagGGTCTCgCGCTAGCGGTGAAGGTAGAGG
	oJDD8310	tcagGGTCTCgCCATagaaccaccaccaccGGA
	oJDD8311	tcagGGTCTCgATGGGAAAACCTATACCGAACCC
	oJDD8312	tcagGGTCTCgAGCGGTATATAAGGATGGGTCAATTTCGTTTG
pRR255 (PfPIC5 with smV5 tag)	oJDD5319	gatcgcggccgcGAAGAAGAGGAATATTAATTGGTTATATATAC
	oJDD5320	GAAGAAGGAAAGccgcggaggcctgatatcCTAAAGAACAAAATATCATTCTCTTAACTAAAC
	oJDD5321	GATATTTTGTTCTTTAGgatatcaggcctccgcggCTTTCCTTCTTCTACACATATTTTCTTGTC
	oJDD5322	AATTACGGAACTGCTCCATAGTAACACCTGTTTTTATATTCTTTATG
	oJDD5323	GAATATAAAAACAGGTGTTACTATGGAGCAGTTCCGTAATTC
	oJDD5324	catgccatggGTACTCTTCCTCCTCCTCCTCTTC
	oJDD5333	TATTgcaggatctaataatgatgga
	oJDD5334	AAACtccatcattattagatcctgc
	GB107	ACTATGGAGCAGTTCCGTAATTCATTACAGGAGTTTGGAGCAATGCAGGTATACTTCTACGAACCTGGCAGCAACAACGACGGTTGGGCTTGGGTAGGTTTCGAGAACAAGGAGGCTGCTCTTAAAGTAATTGAAGAGAGCGAAAAGATGCAGGAAGAGATGAACGAGGAGAATCTTAACGAGATGCAGAACGAGGACAACGAAGAACAGGGTAGTAACTCATTCTACGCAGAAGACGAAGACAAAAAGGACGAGGAAGAAGAGGAGGAGGAGGAAGAGTAC
